# Supplementary material for: Effects of MeJA on Arabidopsis metabolome under endogenous JA deficiency
Source: Sci Rep. 2016 Nov 24;6:37674. doi: 10.1038/srep37674 (PMC5121592; doi:10.1038/srep37674)
Supplement: Supplementary Dataset 1 [file srep37674-s2.csv]

Effects of MeJA on Arabidopsis metabolome under endogenous JA deficiency
Jingjing Cao, Mengya Li, Jian Chen, Pei Liu, Zhen Li
												raw abundance
Number	MZ	RT	name	formula	mass(Theor)	m/z(Theor)	mass error (ppm)	isotope similarity	method used for metabolite identification	pathway	classification	col	col	col	col	col	col	col	col	col	col	opr3	opr3	opr3	opr3	opr3	opr3	opr3	opr3	opr3	opr3	opr3_JA_1h	opr3_JA_1h	opr3_JA_1h	opr3_JA_1h	opr3_JA_1h	opr3_JA_1h	opr3_JA_1h	opr3_JA_1h	opr3_JA_1h	opr3_JA_1h	opr3_JA_4h	opr3_JA_4h	opr3_JA_4h	opr3_JA_4h	opr3_JA_4h	opr3_JA_4h	opr3_JA_4h	opr3_JA_4h
1	105.0371	4.48	Tetrahydrothiophene 1-oxide	C4H8OS	104.029	105.0369	2.26	91.88	High resolution MS/MS spectra (METLIN); QI theoretical fragmentation (Chemspider)			164528647	166439903	174734084	171956734	179786108	181627321	189006474	181507312	185787252	186859520	1077720172	1165736296	1216875986	1096466334	1179004535	1098176776	1093088154	1244717666	1113137702	1331757269	894844488	1098555039	961797293	1242761248	1267450227	1147209685	1145057440	956929063	1252917364	1168261659	363725450	350356810	455844213	268534531	372792198	445279810	299239246	449668486
2	114.0375	5.47	4-Isothiocyanato-1-butene	C5H7NS	113.0294	114.0372	2.66	90.18	Insilico predicted spectra (METLIN); QI theoretical fragmentation (HMDB, Chemspider)	glucosinolates metabolism	Aliphatic Acyclic Compounds	2852601195	2842980649	2904689452	2831729824	3003221808	2964647593	3044256059	3026936746	3119422456	3084755102	888479737	991461133	985693980	984691120	1037206145	998999194	1005008396	1015115222	1138150430	1074679518	886614471	1103032386	1068791932	1106260461	1257820421	1293669718	1238493528	1138728035	1335944189	1194033991	650527852	657773104	729576424	519218770	574727335	781986547	583601951	762618290
3	116.071	0.9	Proline	C5H9NO2	115.0628	116.0706	3.4		High resolution MS/MS spectra (METLIN)	amino Acids and Derivatives	Amino Acids	364046846	377481004	396189305	377730303	382653819	388357138	403178759	389693037	398568187	391320122	584022621	559856317	559506210	500192177	539044852	503785757	529034921	510075009	523316383	516788697	495171102	626097506	541534245	625919346	677042957	747446571	606912835	614251286	603315455	573483801	781007962	720927152	716127582	691958453	800907125	677093599	785091806	709193004
4	126.0916	0.93	6-Acetyl-1,2,3,4-tetrahydropyridine	C7H11NO	125.0835	126.0913	2.06	96.79	QI theoretical fragmentation (HMDB, Chemspider)		Aliphatic Heteropolycyclic Compounds	55558687	56847777	57017577	56858404	55220219	54410272	48173626	45370117	44348123	51699664	125106529	116182573	138227382	120365720	138991238	145993239	111941461	144019113	123405587	144612383	96688752	104474130	99775518	100243983	77620240	103829428	98221978	112754816	90437924	89169067	125169227	112772383	118969952	95949233	134741784	122396472	114067160	110818604
5	127.1119	5.4	(2E,4E)-2,4-Octadien-1-ol	C8H14O	126.1039	127.1117	1.25		Insilico predicted spectra (METLIN)		Lipids	8924538	8737247	10230329	8818665	9791253	10114781	9661332	9249637	9851358	9686314	17989132	11795260	11945431	10384715	10637573	12324564	11782794	10512551	13100491	15854223	4326338	6200071	5066558	5612569	5929069	6597815	5663070	5102635	5992042	7006620	11404793	9704164	11687440	9458454	8796971	9186594	10810825	9710713
6	123.0406	0.79	unknown									322352657	284686073	312686938	310219316	328642437	322425441	326325207	316274641	316986693	324857590	787615675	755736041	700816150	657458147	676992536	679612363	738131460	665508442	648842494	664024257	535539804	574896955	553848489	572709561	613613861	573217818	557253709	533578843	549000300	525120574	576402771	586454988	572330058	567039262	536168216	543473741	528605142	517126306
7	128.053	6.51	5-Isothiocyanato-1-pentene	C6H9NS	127.045	128.0528	1.2	91.26	Insilico predicted spectra (METLIN); QI theoretical fragmentation (HMDB, Chemspider)	glucosinolates metabolism	Aliphatic Acyclic Compounds	75481340	77169767	78204150	75336601	77374476	75283504	82592795	80718457	84507567	80035602	22438002	26096533	25557417	24080709	22889293	23645310	23592954	23744714	26044152	23758738	16113030	20046205	18768374	19187284	21895063	23803004	20693861	20381551	23021060	20626312	12931615	12614836	13886841	10649163	11568293	14136564	11544848	13799350
8	133.1012	8.02	p-Mentha-1,3,5,8-tetraene	C10H12	132.0934	133.1012	0.17	95.32	High resolution MS/MS spectra (METLIN); QI theoretical fragmentation (HMDB, Chemspider)		Lipids	17865075	17927443	18628350	16077156	16383461	16649271	18238145	17393305	17591183	17915549	12544757	11903825	12070915	10798156	12290246	10931876	11379316	11606477	12116505	12688315	22647039	33267147	28920362	32952023	35855649	36259353	33182896	31515795	35311819	33318261	36976318	38655923	44064533	34590089	37725550	39613705	40872950	42218490
9	147.0764	1.08	L-Glutamine	C5H10N2O3	146.0686	147.0764	0.13	97.51	High resolution MS/MS spectra (METLIN); QI theoretical fragmentation (HMDB, Chemspider)	amino Acids and Derivatives	Amino Acids	111869158	111377686	115959115	114934415	115506431	117482791	116231408	111162775	113762929	113473579	301866105	258843933	262066152	233615060	240994234	228772305	224420196	232659330	240845559	231073818	246818883	293890870	251041478	258858182	249266330	276760406	239774886	271613666	226128940	268338112	192209118	190795487	195818074	192654611	182012582	182231435	173329990	184480698
10	132.048	3.94	unknown									36419004	33944722	32432475	31203188	31081963	29998432	30396369	29147466	28548053	28030266	197012554	203840258	227673848	201323087	213216979	201226797	192427682	225027215	209465762	220215179	156048197	177647134	163216550	192509355	197583873	178877696	175368633	152629751	176247623	171865511	82767916	87086615	99470308	77956496	91890698	101868296	88013419	103117117
11	149.0961	11.06	5-Hydroxy-p-mentha-6,8-dien-2-one	C10H14O2	166.0988	149.0961	0.06	96.19	Insilico predicted spectra (METLIN); QI theoretical fragmentation (HMDB, Chemspider)	prenol lipids	Lipids	20091212	21512559	20763241	22837937	22703187	23286515	24850796	23200418	23707841	22003574	24600267	26449902	25709133	22630977	24956671	24239062	24668339	25878492	26153864	26264188	19516594	22748964	19662530	23603449	24538444	25049088	24397231	18747785	21795339	21778717	10105651	11053925	10611042	9150326	10761055	12927857	8568615	10899179
12	147.0475	1.42	unknown									14270277.64	14765172.16	16294736.57	14818061.12	15223011.69	15487014.87	16122885.9	14895783.25	15828857.89	15634953.45	71478757.77	68976031.26	72781252.99	59268465.57	67387162.08	63182519.01	63316556.89	66232371.85	63223910.78	68129162.59	33599100.01	43445233.29	46001624.64	45674410.66	52740787.71	45087364.68	44634211.65	40477317.97	46037996.74	41849962.37	65933941.08	65157342.59	78770300.24	57404131.28	63793720.73	62772055.79	57238318.79	60996875.17
13	151.1118	8.06	1-Methoxy-4-propylbenzene	C10H14O	150.1039	151.1117	0.39	97.93	Insilico predicted spectra (METLIN); QI theoretical fragmentation (HMDB, Chemspider)		Aromatic Homomonocyclic Compounds	5480743	5497461	6191205	5185507	5324061	5394419	5511949	5411879	5948175	5851218	4470391	3998371	4227789	3642985	4021564	3856099	3739890	3857260	4063222	4105279	26571638	39468577	33898975	39040151	42033891	43331589	39382425	37225628	40961156	38370619	43222226	45748994	53170909	42243625	44455912	47274811	46889808	50528649
14	152.0567	4.84	2-Hydroxyadenine	C5H5N5O	151.0489	152.0567	0.09	93.89	Insilico predicted spectra (METLIN); QI theoretical fragmentation (HMDB, Chemspider)		Aromatic Heteropolycyclic Compounds	8761566	8876501	9336226	8553151	8750441	8705236	8946368	8621794	8687881	8827158	20573756	20881441	20869081	20982424	19900410	20721833	19512132	21024510	22042461	24133677	14341493	18045833	16816174	20609748	22366699	20968754	22625998	17768291	16979114	22421006	10575401	11017277	12994561	9921563	11403705	13736872	9594599	13181432
15	157.076	7.9	3-Indoleacetonitrile	C10H8N2	156.0682	157.076	0.16		Insilico predicted spectra (METLIN)	tryptophan metabolism	Aromatic Heteropolycyclic Compounds	2319703.343	2234453.214	2299799.953	1736896.174	1756817.26	1739343.983	2133526.943	2063281.077	2128397.369	2171207.184	6499441.536	5592095.148	5392206.842	4476788.695	5304903.032	4688288.498	5572405.135	5385216.085	5805780.881	5235170.669	2112804.577	3920827.266	3427300.13	2415047.176	2940492.167	3170610.619	2802461.709	3087928.871	2780622.996	2355555.332	14778698.27	15719469.57	14494288.66	14159426.51	15338944.18	11424109.01	18459426.5	12449334.01
16	158.1175	0.92	Tranexamic Acid	C8H15NO2	157.1097	158.1176	0.35	98.2	QI theoretical fragmentation (HMDB, Chemspider)		Aliphatic Homomonocyclic Compounds	300123615	308550742	312668301	307992777	302581821	303795947	273636923	254777526	253823310	287153601	758015959	668967310	820516234	678809661	803248145	843896780	674989299	820482088	765038328	843258831	389669028	496169884	437806963	475787203	376639271	513568881	483191192	490256241	459660578	443428647	710644170	631896503	720029791	491125321	644592291	679718747	627186279	552856040
17	160.0758	6.15	Indoleacetaldehyde	C10H9NO	159.0679	160.0757	0.68	97.81	High resolution MS/MS spectra (METLIN); QI theoretical fragmentation (HMDB, Chemspider)	tryptophan metabolism	Aromatic Heteropolycyclic Compounds	73374897	73688724	74669712	76474812	77852259	78720938	90485145	87045235	87931352	84516796	139814413	164317699	178306583	181304592	159791909	150923588	145248777	159513721	180501555	158557967	104248338	117845131	97484785	146069798	133004301	123711151	120026565	114748155	125260642	112082748	127595637	129309066	164407297	146029782	134984730	129559281	109624084	109156525
18	163.0601	0.89	D-1,5-Anhydrofructose	C6H10O5	162.0523	163.0601	0		Insilico predicted spectra (METLIN)		Carbohydrates and Carbohydrate Conjugates	51980405	54108387	56576139	55033126	57269952	59361987	64089500	60018158	62762512	60165049	407159941	305012743	303224772	262987513	267320794	252102513	258215735	260591332	270268716	267074272	145350180	204263573	173979549	174940415	187560266	184029703	180601948	163153254	199288076	181079241	124939771	125066997	127093602	116542929	127511983	126092815	128246734	127313607
19	164.0197	4.48	3-Methylsulfinylpropyl isothiocyanate	C5H9NOS2	163.012	164.0198	0.8	85.81	Insilico predicted spectra (METLIN); QI theoretical fragmentation (HMDB, Chemspider)	glucosinolates metabolism	Aliphatic Acyclic Compounds	1035763429	1025333007	1083807634	1054848690	1105527517	1109352770	1155024854	1112068163	1124658063	1118507018	12754565122	12647959174	13194405839	11684224402	12337404747	11242394841	11099668938	12244337965	10973990517	12964638121	7934187924	9552465830	8403421627	10652048247	10705942949	9442478678	9418256269	7808825000	10163043873	9358361713	2893569492	2789890910	3612446335	2075346832	2858743532	3385816606	2246175817	3389953934
20	169.1222	11.06	(1beta,2beta,5beta)-p-Menth-3-ene-1,2,5-triol	C10H18O3	186.125	169.1223	0.63	96.04	Insilico predicted spectra (METLIN); QI theoretical fragmentation (HMDB, Chemspider)	prenol lipids	Lipids	27781565	29005930	27779150	31109699	31362449	31913118	32944534	31671552	33212554	30722986	28635171	29912375	30468206	27063055	29390359	28688145	29983628	31504123	30919888	31577421	23423080	27237517	25356377	28461441	29805595	29724729	30690484	23278495	27342086	27314722	11296640	13352066	11942864	10691139	12209828	15255788	9481082	13055246
21	169.1223	5.51	(E)-10-Hydroxy-8-decenoic acid	C10H18O3	186.125	169.1223	0.04	95.44	High resolution MS/MS spectra (METLIN); QI theoretical fragmentation (HMDB, Chemspider)		Organic Acids and Derivatives	44849868	44518940	47182401	43811821	47729206	46056068	45553920	45141356	45699991	45729403	33351269	33790705	34598863	31132876	34464624	31361848	35435961	32138964	38399595	34980665	18115527	27563414	23243820	28656897	29303530	29421293	28406874	23184130	30628751	27959882	62585913	59112140	61811506	51740380	50557192	53315659	65050083	51835433
22	168.0656	0.92	unknown									19113336	19016451	20613403	20446746	20688624	20210225	20962402	19251982	19761047	20578951	50180461	51925611	55942977	45288783	50410559	44900453	48046000	47771509	48627277	49381262	31875389	41127881	36779305	37590190	39006865	38859027	36428218	36165241	38512357	35565403	34637131	33983770	35288694	29286996	30635007	30577262	29635087	29057380
23	171.1015	11.06	2,4-Dimethylpimelic acid	C9H16O4	188.1043	171.1016	0.41	96.15	QI theoretical fragmentation (HMDB, Chemspider)		Lipids	31990963	34281732	33647472	35649413	35978173	36842074	39486771	38534245	38693817	36257480	29983930	31065577	32397529	28251182	31274688	31558347	33941363	33243596	33238517	34456953	25725899	30806510	28094760	31990113	33574709	33924892	33360425	26846060	31807604	30195393	13948977	15091087	14294947	12754722	14225287	17997450	11330324	14828110
24	176.0707	6.77	5-Hydroxyindoleacetaldehyde	C10H9NO2	175.0628	176.0706	0.54	89.02	QI theoretical fragmentation (HMDB, Chemspider)	tryptophan metabolism	Aromatic Heteropolycyclic Compounds	47965653	48529785	46426612	49040069	50412083	50019250	50313336	49426010	47730989	48581460	109090285	99644869	97546395	97184386	108805288	100224863	108309868	98040648	126429443	131285507	58795789	62516329	53375324	59698320	73270935	84717084	71796393	66979683	78046495	69538762	90465772	90651937	84314089	80357336	97161790	87282811	95507464	84012431
25	179.143	11.33	2,5-Diisopropylphenol	C12H18O	178.1352	179.143	0.23	97.28	Insilico predicted spectra (METLIN); QI theoretical fragmentation (HMDB, Chemspider)	prenol lipids	Lipids	20291986	21214541	19695373	20844760	21326500	19428653	20191843	19850170	20154171	20458368	3407180	3329058	3135866	2772607	2973734	2915021	2940553	2961718	3188650	3058892	3052950	4122083	3791102	4830102	4962978	4763300	5077882	3915196	5631690	4748341	16374082	16234784	14470988	16178053	13050178	14090860	16361480	14205034
26	183.1375	6.11	6-(3-Hexenyl)tetrahydro-2H-pyran-2-one	C11H18O2	182.1301	183.138	2.49		Insilico predicted spectra (METLIN)		Aliphatic Heteromonocyclic Compounds	310300.1381	2690473.48	3460204.538	1460351.229	1580969.006	820833.8685	3486584.833	2541397.574	30146.312	2211471.445	780607.5003	688633.7937	1635416.49	378517.1375	1027190.153	1321405.732	1013001.624	1827538.805	2001390.471	935247.2865	1692202.623	1480141.385	1276999.608	827422.5054	1510449.915	2060236.659	2242134.392	2767295.191	1841552.168	1164243.411	5221962.34	4269210.815	5949008.154	2236901.124	4399506.767	1370097.519	3685173.236	3179055.34
27	189.1236	2.89	Glycyl-Isoleucine	C8H16N2O3	188.1155	189.1234	1.22	97.59	High resolution MS/MS spectra (METLIN); QI theoretical fragmentation (HMDB, Chemspider)	dipeptides	Peptides	53952925	55413773	59334526	44705042	46101006	46224222	44388071	41881931	42747125	50842909	137954223	127370780	126136533	109400913	119099362	109982158	116408049	114758449	125261088	141692257	69608338	101787105	91944496	98645908	106103368	105588920	107630591	99608675	114945943	111862551	106019590	104595915	117288048	82296136	103218950	106579543	106280682	106028367
28	192.0511	6.52	1-Isothiocyanato-5-(methylsulfinyl)pentane	C7H13ONS2	191.0433	192.0511	0.17	84.5	QI theoretical fragmentation (Chemspider)	glucosinolates metabolism	Aliphatic Acyclic Compounds	1447156059	1473740171	1521127603	1431459282	1500924006	1435253348	1554134031	1507965133	1553995327	1523577146	662826756	718858780	695583070	674233515	647521917	639204794	641869789	638537174	693419619	655590457	404147137	506294108	461239952	479176700	532952726	579630628	520606426	490895832	554965515	510841454	310854187	308907877	340515645	254283139	273086912	335034139	273136846	320857295
29	188.1102	5.28	unknown									91924983	96697353	90177363	71805390	79239892	77760922	87271232	85222031	82489110	83476391	207937330	207326565	196717059	171526244	196233150	163404413	196261202	198133222	210737958	171873509	81260098	125938635	122278483	81761478	104311868	117036252	97770531	105147607	91193032	87330465	351309295	350845256	307715133	318315175	351436676	270155366	378390379	278823664
30	189.0944	4.88	unknown									7215563	7391822	6910307	7163605	8155920	7481244	8548454	8759528	8268817	6278817	15656409	19931747	16998190	20295303	20789093	16087992	20504603	20946817	25748340	22416082	12066628	13083328	12947926	14195718	17885479	16392564	16943678	12314910	16432396	17555362	8397302	9610890	6531071	6638415	11295779	8952089	11633960	11171855
31	192.0775	3.54	Carbendazim	C9H9N3O2	191.0689	192.0768	3.89		High resolution MS/MS spectra (METLIN)		Aromatic Heteropolycyclic Compounds	3290553	3415052	3309065	3531161	3489033	3475648	5112637	4864383	5049738	3710993	9082988	12447264	10526914	10117521	10779255	10001597	9641226	9539661	11127262	10612252	9271182	11757842	10399150	8982632	10418880	12516474	9739417	8973090	11136252	11851433	12152874	11658378	12688187	10107544	11180765	12239642	10492270	12321729
32	195.1375	8.03	Cucurbic acid	C12H20O3	212.1407	195.138	2.52	97.66	Insilico predicted spectra (METLIN); QI theoretical fragmentation (HMDB, Chemspider)		Lipids	64985134.57	64168308.91	66177096.63	54814104.01	56500778.86	56516211.13	66257250.43	64248891.78	65545521.18	65057409.58	142723164.9	129524260.2	130221407.5	114408373.5	130416748	119740799.6	117072287.6	131333685.4	129053879.1	135373239.8	87008015.21	126195862.2	109843604.5	120202983.9	132319322.2	131243300.8	120301196.3	105693466.8	125502975.5	120755896.2	50997595.51	52394072.04	62866792.01	41885322.69	53259401.18	60458239.11	53662777.85	52319512.97
33	203.1391	2.85	Alanyl-Isoleucine	C9H18N2O3	202.1312	203.139	0.4	97.6	High resolution MS/MS spectra (METLIN); QI theoretical fragmentation (HMDB, Chemspider)	dipeptides	Peptides	57452278	58896680	62992623	45993520	47037296	47280715	41993945	40033685	40648467	52944552	184342367	164506792	165266783	158200113	163486944	150609044	160052190	154742109	170815854	196770279	108938858	149737773	138855691	152572588	153710019	149073683	159187692	147375308	180177252	170685927	138406917	135945245	155941707	104588924	138300461	140256422	148349958	138646735
34	205.122	6.37	4-Hydroxy-3-(3-methyl-2-butenyl)acetophenone	C13H16O2	204.1145	205.1223	1.49	96.54	High resolution MS/MS spectra (METLIN); QI theoretical fragmentation (HMDB, Chemspider)		Aromatic Homomonocyclic Compounds	5699487	5738922	5836171	5710887	5756494	5706540	6093028	5853662	6124813	6199845	5475953	5988121	5910330	4669837	5425680	4772133	5194003	5038081	5442111	5229477	62023966	82478181	63700154	86599311	80610631	89948329	77855374	79778800	80822969	75719713	55246880	58406967	75334392	53537811	52320666	62126001	53354045	67212265
35	196.0461	3.92	unknown									13651687	23654579	28682001	33241753	36177057	37711064	39936923	42662377	43637454	45338858	2134538	7627305	9559685	11001834	11597601	12672832	12981975	13724217	14543695	14573337	7698028	10170330	12617403	14170212	14479343	16222860	17233221	17541314	16964065	18638588	12691571	12665987	12513949	12786166	11833247	11580212	12075021	11414937
36	202.1259	6.35	unknown									1027274916	954275039	1062742397	851620884	869078509	867595187	985836362	945082253	958335194	978455498	4358281070	3958332577	4185982811	3590378494	3937589056	3557986888	3856073991	3936767910	3841708243	3566090210	1235331379	1878823662	1921267357	1152837020	1566271036	1657553047	1431587072	1563063382	1317605846	1258442060	5342492195	5228390638	4980752818	4817749613	5238656060	4133319958	5764780638	4266382051
37	207.1015	7.18	Dhelwangin	C12H16O4	224.1043	207.1016	0.34	97.24	Insilico predicted spectra (METLIN); QI theoretical fragmentation (HMDB, Chemspider)		Aromatic Heteromonocyclic Compounds	16902666	16431612	17575624	16009308	15814242	16328091	17466378	17115464	17277974	17051632	15924774	15340999	14889476	12843795	14379797	12880751	14502116	13429208	14658788	15273949	22523598	33157106	25614381	33656450	33411760	33006549	32324741	28767324	33303863	30809560	28239357	28507381	31508325	25994628	26940196	28465903	27353373	29254510
38	207.1379	9.57	10beta-12,13-Dinor-8-oxo-6-eremophilen-11-al	C13H18O2	206.1301	207.138	0.27		Insilico predicted spectra (METLIN)		Lipids	638408228	662864405	709559954	643579107	647940649	648039426	684958695	667241853	681498291	690965476	2010034045	1935367793	1952197386	1685620324	1806861588	1597926858	1595410930	1739391393	1629834475	1768467380	1072666697	1332991957	1309838345	1290346480	1353930476	1343731404	1253547983	1144068112	1284539794	1163205586	1306897653	1329037332	1376661762	1126380904	1261234730	1385945149	1183323380	1229089893
39	209.1174	4.8	3,4-Methylenesebacic acid	C12H18O4	226.12	209.1172	0.86	98.2	QI theoretical fragmentation (HMDB, Chemspider)			5828250	5489306	5463803	5124680	5069914	4985709	5296251	5104339	5194717	5162312	1531009	1663381	1622819	1455572	1610159	1408192	1524973	1492460	1507676	1595076	33681180	46941404	40692221	43351685	46703855	45885854	42541325	41888066	46926897	43002132	468204362	487542448	503382138	401757987	431851308	472616988	460135129	452997523
40	209.1535	11.06	4,5-Dihydrovomifoliol	C13H22O3	226.1563	209.1536	0.51	96.81	QI theoretical fragmentation (HMDB, Chemspider)	prenol lipids	Lipids	117843879	125572435	121341426	131871868	134471446	136706718	140704725	139038725	140302875	131077608	129363717	137586987	137479253	119141095	129923595	129955848	131829332	136054894	131926614	138360134	106203050	121441567	110838421	131913649	135295905	138936653	137137532	102261093	124452928	124576130	47574941	54046199	50704364	41927888	51392941	63035048	38429642	52810496
41	210.0762	1.92	Hydroxyphenylacetylglycine	C10H11NO4	209.0683	210.0761	0.55	97	Insilico predicted spectra (METLIN); QI theoretical fragmentation (HMDB, Chemspider)		Amino Acids and Derivatives	10965141.56	11331586.12	10579268.96	10140301.28	11157309.08	10403360.63	12783552.23	10568655.89	10660533.04	11031766.49	25823990.74	30574591.41	29198381.67	21480180.36	24727162.23	21983365.31	21939581.28	21524083.48	23080400.25	25328818.89	14558060.44	21383000.32	18169066.71	18597871.58	21456198.29	21245521.51	19474662.3	17872820.89	20535742.28	17441778.82	20693325.33	22692111.4	23276882.64	17462962.31	18765987.6	19687373.98	19635443.13	21463468.37
42	208.0815	2.95	unknown									32172736	33331211	34603034	32490177	33152911	32917014	35166465	33260177	33698300	33021415	76451034	76002490	81322650	67341103	74074479	65003052	70612927	67538479	68882299	66952807	37453397	50736692	42569900	48158433	50057981	46734728	43988133	39639140	45185690	40375988	46380896	47366717	48655260	37869890	41845813	43678598	41738909	40650640
43	211.1327	8.06	Jasmonic Acid	C12H18O3	210.125	211.1329	0.81	96.81	High resolution MS/MS spectra (METLIN); QI theoretical fragmentation (HMDB, Chemspider)	alpha-Linolenic acid metabolism	Lipids	7814239	7485579	7905249	6962553	7310622	7351439	7356029	7507278	7394770	7459741	8227606	6009948	6605450	5146319	6391758	5545797	5845768	5641065	6374078	6087933	510702911	763115985	659974915	762334399	800107437	832556673	756099131	717453868	779030172	727313074	796727163	833911509	974261937	772815392	803410934	862525082	839921805	922306392
44	219.1741	9.88	2-Hydroxyacorenone	C15H24O2	236.1771	219.1743	1.1	96.5	Insilico predicted spectra (METLIN); QI theoretical fragmentation (HMDB, Chemspider)		Aliphatic Homopolycyclic Compounds	20317323	20854067	21782110	18690906	17932955	17764521	20018699	19577201	20216003	20680561	9787341	9021433	8649045	7478222	8097651	7551078	7568360	7495303	7328516	7595113	5927279	7709985	6829295	7290815	8101351	7477008	7307460	7073699	8077451	7032161	17446621	17647685	19238797	15448811	17365150	17417211	18486662	17091525
45	219.1743	9.63	Calamusenone	C15H22O	218.1665	219.1743	0.19	96.11	Insilico predicted spectra (METLIN); QI theoretical fragmentation (HMDB, Chemspider)	prenol lipids	Lipids	25708594	26010381	27159312	23298253	22388183	22642444	24923239	24193691	24601537	25882228	11893175	10787237	10170694	9092455	9899980	9087076	9319647	8870227	9116778	9554163	6581958	9085809	8019348	8763199	9822840	8966444	9001546	8331303	9637489	8128313	20726857	20679207	22681713	17958097	20187171	19906899	22145042	20805211
46	213.1484	8.03	unknown									42227696	42504926	43205148	36361274	38255732	37422451	43684376	42686476	41921253	42567725	123941378	116293587	120340463	104385494	116362215	105902663	102877325	114075000	111173580	115658599	69581752	98286324	85903358	91389358	99565964	97872342	89404868	79126915	93799186	89222653	38257147	38004916	45020143	31013051	37312388	42970985	38736245	37136680
47	214.9176	0.76	unknown									274563687	277559345	272233232	280479613	264079534	260828633	263464071	264525286	266874528	268328966	125231907	127497772	131675885	136966855	128007687	140205781	135938100	134921886	131092514	134510004	172614871	155151304	168503615	161680049	160796551	169865502	170847891	168898549	165916339	183422648	178216806	177872576	170022405	192808245	192990834	181319851	183992610	193336638
48	216.1416	7.35	unknown									4997250	5011874	5388203	4082497	4202226	4207769	4873704	4672910	4533659	4827262	60016501	49058210	51609293	43779016	48690968	42624195	46140941	49793245	49203061	45104466	15987428	30468204	26928996	16648641	22545758	24780334	19630134	23526600	17983664	18494300	82105401	77554778	77569365	72918128	80281737	62415322	86066975	63064161
49	219.0264	0.97	unknown									137722422	139829250	142212447	139637886	138520544	137410026	142156357	132573406	137375052	138418676	486886220	493922019	518834590	473061596	500361547	441859446	487007952	484188212	506071135	505355484	343835311	456530592	407758860	407100170	470051153	441045735	433094863	427848740	454261240	408405416	247183381	249776471	258985451	220353679	234780842	229137955	236594767	230410882
50	223.1077	3.4	Glycyl-Phenylalanine	C11H14N2O3	222.0999	223.1077	0.08	97.26	High resolution MS/MS spectra (METLIN); QI theoretical fragmentation (HMDB, Chemspider)	dipeptides	Peptides	15891131	15883616	16783547	13891561	14045045	13979750	12932967	12320680	12740872	14915325	50315660	46890734	45646878	38689366	40976747	38514533	38116516	41621508	42001273	47216768	26642921	39114981	34720559	37775528	39705021	38883815	40436291	36499262	40034763	39963181	35718554	36339867	41639332	28264232	34314068	37012306	33925651	35083816
51	225.1482	9.53	(8alpha,10beta,11beta)-3-Hydroxy-4,15-dinor-1(5)-xanthen-12,8-olide	C13H20O3	224.1407	225.1485	1.43	96.96	Insilico predicted spectra (METLIN); QI theoretical fragmentation (HMDB, Chemspider)		Lipids	36326191	36648743	37615022	28861773	28516607	28470581	33534773	31257766	31155645	34880857	9106239	8088666	9120542	8129436	8449670	8041700	8408798	7308224	7706006	8362121	7498418	10218314	8506460	9428414	10016069	10339794	9570764	9075136	9621162	9647529	21886532	20593775	21071492	18970463	19725429	16873019	26205910	20002750
52	227.1275	7.53	unknown									22520017	21777855	22989896	20641040	21017468	21210964	21112476	20229234	20518170	21433305	9191411	8746322	8925482	8920268	8946070	7800843	9148517	7483536	8611102	8814317	8835123	11462452	9603045	10996528	11412258	11881562	10937565	10797926	11794741	10692330	22337288	22450752	24187008	21113785	22175100	21169056	22943629	21501565
53	223.1326	6.35	unknown									27640556	27305276	27642771	26961258	27391267	27157545	28749178	27862729	28689213	28530103	20136942	20184974	19365377	16604264	20825547	18033839	20302409	18366696	21284621	21261647	549103079	745397399	585675620	738978725	717790918	794243674	675093566	708213525	704058247	660526661	611994105	612483108	761890504	573036323	585127714	632470384	594684589	678433206
54	233.1534	8.04	Procurcumadiol	C15H22O3	250.1563	233.1536	0.89	97.05	Insilico predicted spectra (METLIN); QI theoretical fragmentation (HMDB, Chemspider)	prenol lipids	Lipids	34521463	34275446	36768475	34748015	35699022	35755476	37627663	35558437	36812002	36657270	13387191	12911009	12331676	10877790	12760917	11218307	12227303	11835491	13605843	13253837	10142189	14350487	11658572	14523662	15617398	15388872	14858690	13032817	16037435	15124420	29769622	29906511	30420178	25124384	26366584	28466294	30039214	27855462
55	235.1692	8.69	Zedoarondiol	C15H24O3	234.1614	235.1693	0.24	96.7	QI theoretical fragmentation (HMDB, Chemspider)	prenol lipids	Lipids	14773294	15088044	15477621	15046824	14436291	14607546	14605551	13832902	14167318	15344851	8642714	8651948	8421439	6917377	8195796	7306022	8145059	7944165	8592855	8109167	6229972	8667234	7000464	8822315	9042616	9223744	8714786	7613300	9053981	8443603	13631257	13925001	13382068	11262107	11427817	11707280	13757756	12503200
56	237.0904	1.39	Serinyl-Methionine	C8H16N2O4S	236.0825	237.0904	0.19	93.73	Insilico predicted spectra (METLIN); QI theoretical fragmentation (HMDB, Chemspider)	dipeptides	Peptides	6906337	6906268	7436046	5761687	5999477	5882771	5446595	5052279	5298029	6548128	17433723	15645473	15431810	13958576	14750533	14331053	14123881	14487531	15053263	17560562	8769824	12485494	11959626	12551863	12308400	13047859	13725653	11904482	13391305	12667638	11800873	11694554	13445974	8555409	10473912	10397981	9664549	10393919
57	237.1233	3.5	L-Pyridosine	C12H18N2O4	254.1261	237.1234	0.29		Insilico predicted spectra (METLIN)	amino Acids and Derivatives	Amino Acids and Derivatives	3895327	3922751	4051991	3081603	3170332	3191499	2850133	2742275	2816989	3724288	14864772	12660051	12468935	13409155	13111402	11890037	12132814	12166919	13913572	16251276	9892155	13315996	12560604	13883424	13007964	12082282	13819045	13427532	16678832	15416096	10241632	10059320	12282913	7705520	10767377	10789178	11628050	10805156
58	239.1275	6.53	1,2,3,4-Tetramethoxy-5-(2-propenyl)benzene	C13H18O4	238.12	239.1278	1.19	97.09	Insilico predicted spectra (METLIN); QI theoretical fragmentation (HMDB, Chemspider)		Aromatic Homomonocyclic Compounds	19435549	19356807	20326501	19137075	19670533	19565166	21240225	20090755	21114103	20962023	20784940	21858284	22403197	18096148	20965848	17444917	19151705	17745599	19983586	18812205	229843111	317625011	256303836	323553514	313214530	306631886	303540783	252163321	292868419	285862884	239992367	236719265	263077817	234386756	221573562	229961355	222353140	251765518
59	240.0499	2.17	(2S)-2-(4-Nitrophenyl)succinic acid	C10H9NO6	239.0424	240.0503	1.51	97.95	QI theoretical fragmentation (Chemspider)			70506998	73296661	78644732	76144008	75166928	74310504	79281706	74879007	76692881	78430093	220187451	211339448	218943788	173548546	188175822	163795941	189613344	163524040	178999744	189173419	145972893	201648405	169997743	192937479	200961167	187735627	185252698	166833557	197701769	169740371	159264714	161568202	174101679	125337750	141024886	149129097	149884483	148036950
60	239.1274	7.03	unknown									10685407	10473319	11216147	9692426	10214880	10266825	11136668	10567947	10875264	11007785	6124094	6160791	6278355	5452703	6110057	5300831	5861840	5175814	6313796	5944258	365679612	502213551	387715251	513860978	498799697	499759873	500149468	426587028	481888572	457615750	364979194	353503689	402619766	367726741	346290058	351060803	330480870	390405231
61	239.1274	7.21	unknown									9960067	9742244	10391743	9069386	9512260	9573446	10452299	9918359	10089455	10269901	5965272	5770329	6063406	5168185	5883440	5068501	5680002	4900632	6055248	5938433	265402453	373744113	278456688	383668778	367697201	373655976	367265624	319586334	361621255	337635824	259142305	251059301	292052299	260848962	246092663	253541752	231530233	278431241
62	247.1691	9.63	Demethoxyshogaol	C16H22O2	246.1614	247.1693	0.63	97.11	Insilico predicted spectra (METLIN); QI theoretical fragmentation (HMDB, Chemspider)		Aromatic Homomonocyclic Compounds	116393265	118387793	124340791	102626679	100521525	98364349	116170534	112909166	115578985	116648070	49455576	50125907	52755169	41544196	49468428	41898423	46569183	44888044	43985959	47921518	31112156	47766468	40749292	46809018	54938262	49024254	49500622	43238001	54821570	44714814	98929942	99248839	112014105	86954620	94762255	94155217	112095682	103854782
63	247.2057	11.09	Ginsenoyne J	C17H26O	246.1978	247.2056	0.23	95.79	QI theoretical fragmentation (HMDB, Chemspider)		Lipids	122685923	124923617	122276637	118385686	117089427	113794046	126928410	122875325	129414946	123373735	39480370	34403220	34048040	32056188	36899852	40119100	35247823	36510006	41683199	40045506	31153498	38749772	34861497	38495378	42682148	43579972	43282455	37656418	47468890	41463535	63765615	65897496	61681752	62056871	65542497	63735484	72480581	65419353
64	241.143	5.37	unknown									14624362	15600757	14582375	14167430	14963281	14520052	14259365	14198570	14652405	14517050	7395653	7635576	7298968	6486478	7297649	6178338	7022902	7076603	8014596	7397422	54598970	65981656	56601624	65466605	66989037	66703475	62483827	62224741	66694169	61744464	81689908	79791500	91355037	75549467	79322566	78590245	79271241	89306165
65	248.1134	9.9	1-Isothiocyanato-9-(methylsulfinyl)nonane	C11H21NOS2	247.1059	248.1137	1.34	95.43	QI theoretical fragmentation (Chemspider)	glucosinolates metabolism	Aliphatic Acyclic Compounds	86417995	93680297	84640058	91858178	90846743	79086125	86439218	90830160	92276414	84615202	396641252	400116000	374939399	322288598	359050841	343515121	360455285	354779544	341488102	375728224	234474642	302102313	280691026	301684470	308822526	325124271	287253722	250204390	306698722	272815385	274742114	272917065	256490916	217044339	273829432	280417774	249453702	252615029
66	249.0864	3.76	5-Hydroxyindoleacetylglycine	C12H12N2O4	248.0792	249.087	2.34	97.28	Insilico predicted spectra (METLIN); QI theoretical fragmentation (HMDB, Chemspider)	tryptophan metabolism	Amino Acids and Derivatives	14449777	14777282	15133584	13839034	14192258	14317014	15393625	14587361	15046593	14794297	57109537	57561898	55324473	43331099	48848503	43768510	48011164	48386693	48360096	48240600	32443865	44274695	38550488	42809235	46688527	42101706	40696528	37428245	44912662	38656163	38798898	39692191	44551850	31831878	36729024	39322714	37660867	36694715
67	249.1486	8.63	Heliannuol C	C15H20O3	248.1407	249.1485	0.32	96.8	Insilico predicted spectra (METLIN); QI theoretical fragmentation (HMDB, Chemspider)		Aromatic Heteropolycyclic Compounds	16702441	16943749	17525205	16542806	16976895	16853114	18602422	17918771	17988827	17915009	8345900	8496031	8515030	7860944	9054456	8210207	8973176	7852458	9617880	9434066	5805891	8161047	7073456	7743804	8322794	9028311	8174531	7110744	8343516	7958734	13721148	14023185	14403516	10867089	11670271	12626574	13347333	12818927
68	249.1848	10.23	Dimethylbenzyl carbinyl hexanoate	C16H24O2	248.1771	249.1849	0.43	96.31	Insilico predicted spectra (METLIN); QI theoretical fragmentation (HMDB, Chemspider)			83058950	82990712	83764171	77900292	77888337	73382351	84713342	81446937	82098490	82181001	18096299	17801930	17639887	16182959	18320864	16893737	18778233	17385704	18489459	19190162	13501924	18905311	16323298	17861717	19994074	20090277	18916379	17151160	20935499	18778627	32765299	33837519	35321875	28875232	30320847	31033443	35419809	29994582
69	251.1638	7.48	FS4 toxin	C15H22O3	250.1563	251.1642	1.48	96.99	QI theoretical fragmentation (HMDB, Chemspider)		Lipids	13842253	13787802	14684436	14667762	15428150	15454547	14974939	14832193	14997135	15487805	5290496	4774690	4669595	4200222	4935791	4357870	4886200	4535733	5224200	4995728	4248560	5904233	4999197	5665198	6086856	6410754	5824296	5233705	6004080	5901061	12084687	12294576	12383054	10515779	10615780	11303219	12420394	11428919
70	251.2005	11.72	3-Methyl-alpha-ionyl acetate	C16H26O2	250.1927	251.2006	0.23	97.94	Insilico predicted spectra (METLIN); QI theoretical fragmentation (HMDB, Chemspider)	prenol lipids	Lipids	2981181	2892759	3437579	3172524	3512453	3463971	3960691	3455629	3194041	3698834	3443076	3189730	3115475	3026693	3430366	2778114	3226673	3172320	3134370	3435261	2667749	3661477	3100371	2986066	3309550	3294921	3207978	3797512	3490638	3657063	2374115	2646512	2488945	2412353	2376293	2596201	2199179	2681634
71	250.0926	10.07	unknown									15191439	15748310	16362119	16562996	16443252	16132386	17909180	17257781	17282668	16345132	3482510	3385131	3124824	3110061	3288394	2979825	3515236	3246335	3366517	3528611	2416728	3595483	3306407	3461534	3584088	3916034	3513300	3130233	3878026	3224132	18087187	17538117	13400381	16306612	14780423	11879327	12555995	14409310
72	253.1183	3.26	Serinyl-Phenylalanine	C12H16N2O4	252.1105	253.1183	0.07	96.75	High resolution MS/MS spectra (METLIN); QI theoretical fragmentation (HMDB, Chemspider)	dipeptides	Peptides	539230	595190	602609	486050	552834	533483	574514	507314	513742	578718	741160	795012	939550	750697	863176	826288	992362	890912	1026584	1029811	607045	980087	843244	841558	901408	890456	944068	880448	1037065	1000184	880448	785942	1027045	728624	870247	923254	920462	901977
73	255.1226	5.74	Methyl 3-(2,3-dihydroxy-3-methylbutyl)-4-hydroxybenzoate	C13H18O5	254.1149	255.1227	0.39	92.95	Insilico predicted spectra (METLIN); QI theoretical fragmentation (HMDB, Chemspider)		Aromatic Homomonocyclic Compounds	209628	210373	162443	247864	198448	180123	207763	217127	187357	148630	57056	62485	75376	99788	140267	109581	120582	102849	115664	171234	14702441	18394411	14451856	20921277	18764645	21831115	18794901	18787850	19635184	18406768	17369284	17462417	20954537	16965521	16970448	17627761	17318948	21176660
74	256.0815	0.92	1-(beta-D-Ribofuranosyl)-3-pyridiniumcarboxylate	C11H13NO6	255.0737	256.0816	0.25	96.32	Insilico predicted spectra (METLIN); QI theoretical fragmentation (Chemspider)			64186224	64366464	65569309	57793634	53962118	56490067	51989898	52447094	52715051	58659924	152701396	156825745	164448015	152550206	155804541	145106661	167794989	153344440	165551964	168978992	117265489	140996670	139627882	150210000	151126314	147989233	140678883	148475195	158371966	149031946	116624698	108481948	124016581	103310882	112737280	111273151	114268014	115025846
75	257.1898	10.14	Nandrolone	C18H26O2	274.1927	257.19	0.75	96.14	Insilico predicted spectra (METLIN); QI theoretical fragmentation (HMDB, Chemspider)	sterol lipids	Lipids	159720790	163827210	162789509	162915831	165580730	156611596	171457001	169813894	168833720	167636500	86063053	88184394	84554086	73719089	85674957	76042009	88330439	79737453	89144331	86699574	60196887	83468975	70881652	82079505	90165883	89801304	87410067	73806914	93672551	80894108	143846651	149159626	143018180	128849259	137817568	139372055	152019574	140289734
76	259.1229	8.71	1-[(2,5-Dimethylphenyl)azo]-2-naphthalenol	C18H16N2O	276.1257	259.123	0.29	95.97	QI theoretical fragmentation (HMDB, Chemspider)		Aromatic Homomonocyclic Compounds	3823304	3897778	4093506	3853736	4007627	3755639	3574162	3511603	3692077	3877778	19186229	19388316	18126472	10928839	18343776	14826058	19694437	15361134	13889000	17231924	11033524	19412325	16739925	15395424	18411142	17593993	15608573	13401912	18735913	12826941	9913637	10973209	9846515	3307248	6391523	12715796	5089685	11442134
77	263.1423	1.23	Methionyl-Isoleucine	C11H22N2O3S	262.1346	263.1424	0.34	96.29	High resolution MS/MS spectra (METLIN); QI theoretical fragmentation (HMDB, Chemspider)	dipeptides	Peptides	41514564	44349825	43955447	37241665	38328215	37551322	40617224	39547041	40476579	39890262	323887845	249543598	236043046	181551304	224493662	187231018	215634234	215175470	219059243	207902074	87662678	180651698	160632136	124723707	160728551	169839147	159228819	155861922	143701326	141882893	370415234	362113945	406906686	287561143	359919373	350397427	369681680	348034335
78	265.1548	3.82	Phenylalanyl-Valine	C14H20N2O3	264.1468	265.1547	0.49	96.4	High resolution MS/MS spectra (METLIN); QI theoretical fragmentation (HMDB, Chemspider)	dipeptides	Peptides	16865779	17346668	17784284	13527079	13914292	14259542	12278821	11502102	11603449	14909856	26861658	25966357	26803842	27549926	30616902	27290841	30187054	25742362	33137715	38758291	16407314	23767892	24480677	23121875	24776121	26350740	28623041	29413682	31493997	32367731	26906443	26022219	29278250	19928277	26103738	26945274	28060440	27148432
79	263.125	6.36	unknown									112388	94743	83499	99476	97891	133832	128541	141398	103879	104271	75443	72207	41101	58356	75635	68370	62216	49595	89946	100823	18635512	18320056	16082288	19675108	18138465	20807536	19400364	19023301	16987450	19485647	9720676	10164361	11812999	10174197	9787196	10578087	9172078	10051854
80	265.1797	9.9	12-Oxo-2,3-dinor-10,15-phytodienoic acid	C16H24O3	264.172	265.1798	0.46	97.59	High resolution MS/MS spectra (METLIN); QI theoretical fragmentation (HMDB, Chemspider)		Lipids	1646190600	1672228017	1718644407	1469400652	1434266253	1408328781	1568786343	1511289684	1565068506	1613940012	379560684	359102778	353920445	298058317	362719602	304206540	343876247	327640464	340480702	362717111	272268074	410637533	363319935	402671325	472621734	440829491	439423897	390332360	484699639	392756083	1490053089	1507890535	1628414187	1207327198	1454106169	1432183920	1538351321	1423811489
81	267.1952	10.02	4-Hydroxy-3-methoxy-2,10-bisaboladien-9-one	C16H26O3	266.1876	267.1955	1.01	96.6	QI theoretical fragmentation (HMDB, Chemspider)	prenol lipids	Lipids	21222360	21384896	22306882	18060054	18183481	17812362	20814449	19832906	20331617	20604799	4692150	4333332	4573637	3583529	4574090	4044167	4021375	4240228	4442797	4837831	3693422	5052851	4592876	4972916	6024754	5552127	5477852	5070556	6006166	4934044	16775370	16647301	17706598	14939081	15567004	14012122	18621039	16757987
82	266.1241	7.93	unknown									19374728	18851016	19299356	18198668	19625916	19010394	20164466	19623050	20225037	20981748	61103781	53538837	60557531	47255829	53535645	46410151	48036374	52663851	48326917	53645915	32345029	45560497	45110403	38831154	46268560	46096661	41650891	37589524	43489526	41950817	38119573	39990088	39965664	31357508	36009039	42926804	38129133	41319429
83	273.1847	9.03	Estradiol	C18H24O2	272.177	273.1849	0.9	95.66	QI theoretical fragmentation (HMDB, Chemspider)	sterol lipids	Lipids	41888062	43078285	44790174	43856550	45539867	45057811	48942332	47874445	48431797	47150009	17017539	17998711	18293841	15999724	17917774	15900558	17684091	15906388	18007506	17035752	11976086	16968996	14329061	16301748	18003386	17802490	17149975	14956548	17937164	16978084	40055448	40597557	40806804	32896179	34126883	36078362	38178684	36521118
84	275.0549	5.31	BR-Xanthone B	C14H10O6	274.0472	275.055	0.42	96.38	QI theoretical fragmentation (HMDB, Chemspider)		Aromatic Heteropolycyclic Compounds	59392152	60276696	62426722	57308839	59801745	59505397	65929320	64737139	66457509	65225904	38065034	36787199	34352341	34215458	39589485	36299908	39012578	35837607	39613723	42724010	25401946	39440753	32486245	38900472	44288458	44969185	42453597	36252568	44293450	40827448	49951775	50137511	52720185	40259945	43436728	48781667	47253726	50864819
85	277.2159	10.97	19-Nor-5-androstenediol	C18H28O2	276.2084	277.2162	1.11	97.49	QI theoretical fragmentation (HMDB, Chemspider)	sterol lipids	Lipids	738395299	752382968	756571553	716931661	707948670	691225396	791610023	755585483	783954974	772305626	243576736	342938709	249616554	244780964	269243258	348349744	361620728	280947255	326869842	294234873	269835884	322768598	257429441	285670210	301625642	329177151	298569764	232290902	370676402	300703352	431595557	437033409	342575304	403721108	396503687	422003497	444762598	379046258
86	279.2316	11.2	Alpha-Linolenic acid	C18H30O2	278.224	279.2319	0.92	97.3	High resolution MS/MS spectra (METLIN); QI theoretical fragmentation (HMDB, Chemspider)	alpha-Linolenic acid metabolism	Lipids	119204234	121587445	118470237	115178892	113549272	110034313	122925262	119361368	125288513	119458544	35895050	31309587	30641103	28735292	33240606	35784253	32080237	32707421	37793652	36087702	28230769	35338192	32013696	35394569	39375566	40233517	39959015	34156629	44182647	38405911	60507596	62178177	57958334	58553388	62188761	60217760	68829043	61701593
87	281.1743	7.42	Artemether	C16H26O5	298.1775	281.1747	1.55	96.97	QI theoretical fragmentation (HMDB, Chemspider)		Aliphatic Heteropolycyclic Compounds	109770402	108071548	114109230	108522462	111948187	110146857	116554418	110624137	113245408	112990175	40676355	42154835	41965599	35341742	44765998	39652350	44754131	38155424	49657035	46063055	27861056	43063718	35518730	45344454	49109577	50499826	48575205	41690009	47612666	47852549	133605162	131577170	149237872	97830853	110639506	130157841	129086502	124790314
88	281.1144	5.04	unknown									1905	4532	6955	3744	50	2247	3875	50	8548	9331	7396	7717	11126	50	2883	2178	9864	1915	0	2168	685004	1036137	862079	1137195	1132747	1225140	1101338	1142436	1177622	1083787	1336612	1358466	1588830	1278406	1202594	1406143	1280935	1540502
89	283.1901	9.23	Lactapiperanol C	C16H26O4	282.1826	283.1904	1.01	95.84	Insilico predicted spectra (METLIN); QI theoretical fragmentation (HMDB, Chemspider)	prenol lipids	Lipids	236260160	240349132	246982247	208507713	205991027	198182016	228732414	215769912	224336853	231512600	113087052	111650906	114780495	90642246	109706453	90575658	106430034	97127333	101922119	107903986	61613008	96478992	82438129	92608937	110025730	101623934	100453963	85853790	109950755	91768767	206453485	202876764	222361565	176262341	192605988	188304579	228580741	208874890
90	288.1083	6.91	Tetraphyllin B	C12H17NO7	287.1	288.1078	1.81	94.66	QI theoretical fragmentation (HMDB, Chemspider)		Carbohydrates and Carbohydrate Conjugates	46202308	45829795	46867743	51248600	53941133	52820638	47384545	47373120	46629042	48607688	8555598	9597825	8935479	7608823	8667105	7736954	8268825	8231991	8656450	7402694	7463323	12040809	10774351	10223596	11240975	10293963	9877135	9104862	9514546	8839644	28006003	29713090	28028961	20889886	21514606	29176907	16945928	18774773
91	285.1441	9.53	unknown									5160548	5238193	5188789	5368172	5536063	5260690	5112900	4970682	4937471	5319667	15233171	13574857	16156082	9812206	14825973	11023352	13981760	12469821	14227723	13613644	9281772	16356821	12073445	16954228	17980554	18069539	16236774	12049281	15298038	12704569	14931484	15680183	12701794	11328645	9093339	11297203	11080972	13839844
92	286.1291	8.73	unknown									65759114	69785875	71900940	61284737	62255092	61400342	67080531	65567324	67023228	67572463	25341863	27789798	29313981	23601248	27804242	23642174	28972876	23435520	27277230	29589890	23742687	34452095	30416196	29321836	33916794	29816210	31026983	32295206	39266985	31176649	22278072	24157430	18753884	21419970	22175438	21691929	23331486	24509261
93	289.1794	9.85	Estriol	C18H24O3	288.172	289.1798	1.46	95.76	Insilico predicted spectra (METLIN); QI theoretical fragmentation (HMDB, Chemspider)	sterol lipids	Lipids	31568043	32136803	32863414	33537290	34878997	34533213	39024394	37542812	38717451	35792257	9564486	10219005	9593940	8877723	10040452	10004938	10590246	10077202	11502423	11276156	8941415	10889439	9521976	12573596	11800213	12833727	12400461	9600261	12036823	10905234	17325029	17525660	17502736	15125188	16529628	16786900	16232229	17280264
94	291.1951	9.02	(9Z,11E,13E,15Z)-4-Oxo-9,11,13,15-octadecatetraenoic acid	C18H26O3	290.1876	291.1955	1.27	96.26	Insilico predicted spectra (METLIN); QI theoretical fragmentation (HMDB, Chemspider)		Lipids	260212862	266293792	275739759	265166726	273143902	267876907	293570096	286254188	291844010	284586992	97960118	97301684	96470744	84909354	100514771	87852999	97569395	88554959	103829576	100693109	69366869	99240398	83942965	99951669	110653459	104775285	101690945	90761821	109117272	96023325	248398639	246477623	258160566	198691009	211546738	225650240	241272965	223706285
95	291.1731	4.49	unknown									5169205	4966495	5531087	5157425	5298185	5335509	5821112	5445334	5568103	5669615	17342825	18889402	19498445	14882224	16426411	14569579	16033211	15181757	15821110	16699977	6756523	10301148	8275156	10336713	10825025	9811061	9755430	7712464	10557174	8896728	7742881	7570757	8991524	6203969	6921028	7310927	6752644	7033133
96	293.2105	10.66	(2'E,4'Z,7'Z,8E)-Colnelenic acid	C18H28O3	292.2033	293.2111	2.12	97.43	Insilico predicted spectra (METLIN); QI theoretical fragmentation (HMDB, Chemspider)	alpha-Linolenic acid metabolism	Lipids	7073868423	7279501164	7310650495	6743939914	6626867514	6547460558	7101606899	6918081199	7172977235	7078743885	1602651080	1890108913	1754820053	1432876609	1629087737	1591269524	1892971884	1574856727	1558561952	1573812747	1503141710	1922855905	1693349348	1875185432	2081167197	2020408813	1990726535	1706156631	2022834027	1694194775	5389402464	5585327631	5565956784	4681292720	5164448621	5158305617	5516369751	4990596710
97	293.2105	11.11	unknown									11937174812	12604447120	12386173707	12372187979	12389056091	12230223457	13166033055	12778547055	13133578375	12496919375	12308649320	12502009033	12490410855	11214887750	12488634268	12035856064	12675424032	11971970929	12601705411	12447390846	8605844814	10663736132	10023066876	10186086273	11210801693	11477278505	11125557039	9417043409	10501559846	10115376117	9313308586	10145996615	9810693429	7896226967	9363697103	10517472723	8657035714	9169567561
98	295.1653	3.74	Tyrosyl-Isoleucine	C15H22N2O4	294.1574	295.1652	0.22	97.86	High resolution MS/MS spectra (METLIN); QI theoretical fragmentation (HMDB, Chemspider)	dipeptides	Peptides	8697375	8988976	9296215	7107915	7367177	7365651	7059382	6711233	6904526	8012752	14977703	14311832	14772963	15461315	16787569	14492665	16618453	13487464	17887747	20604436	8496490	12005210	11704388	12058871	13252289	13630941	14182881	14609265	17666398	16812727	12940031	12867376	14659562	10120561	13496203	13356797	14325908	13903262
99	295.2267	10.2	13(S)-HOT	C18H30O3	294.2189	295.2268	0.24	95.52	Insilico predicted spectra (METLIN); QI theoretical fragmentation (HMDB, Chemspider)	alpha-Linolenic acid metabolism	Lipids	297052856	306259108	299452498	254442256	254877381	246163506	318867115	308577373	317479770	301853566	126401141	132520387	132765374	97424934	121229898	107804309	117627216	118572093	107625174	111435555	90464837	130550469	116244598	115365452	135009946	123883880	119618524	101628233	130695557	96926595	246744485	251009191	262527501	215924607	245672038	226263521	281976649	233604241
100	301.2158	12.02	15-KETE	C20H30O3	318.2189	301.2162	1.35	95.97	QI theoretical fragmentation (HMDB, Chemspider)	arachidonic acid metabolism	Lipids	18430912	19065355	17401138	18901348	20695489	17497859	18331355	16637040	17419200	18216788	9244393	10208477	9486813	7523340	9147422	7681249	9530610	7940026	9727910	8148405	7970681	9199897	8191564	9061885	9241871	10002088	10484023	8104961	10203340	10087633	20173684	21569635	12888077	19106846	18967080	19124619	21039715	18008191
101	299.1851	7.43	unknown									28701584	27950196	29588335	28541877	29236459	28588245	30315081	28274317	29061144	28811194	14748378	14438150	14249372	11872092	14950819	12979670	14762013	12178804	16344162	15109933	8590980	13550768	10620279	13877264	15055458	15345857	14853343	12707317	14205220	14525249	39303989	39224474	44205257	28808549	32065551	38440320	37029513	35234929
102	306.0968	5.24	Ascorbigen	C15H15NO6	305.0894	306.0972	1.35	97.8	Insilico predicted spectra (METLIN); QI theoretical fragmentation (HMDB, Chemspider)		Aromatic Heteropolycyclic Compounds	163026130	164023932	169563794	139873917	138299752	139450931	154464009	148683810	154903487	153707264	15135843	14048760	13963554	11615783	12467882	11372862	11789131	12563651	12406398	11290282	4672413	8450781	6562794	5638475	6182657	7039688	5996979	6016732	5586182	5554793	87790691	78472777	57564310	97822307	85384344	35454531	110713042	67789302
103	305.1452	0.91	unknown									476611	501263	771542	568960	529145	503593	563612	491489	427918	603616	106499261	111963254	116568528	103504855	105965481	103072862	109677780	99127517	102867506	108286170	113090891	135253552	115978616	133621551	125407543	130701373	118254099	115292876	125775209	117070465	93880863	92094299	91957181	88895540	88361057	90004876	87927612	87154010
104	307.1898	9.85	5'-Carboxy-gamma-chromanol	C18H26O4	306.1826	307.1904	1.91	95.73	QI theoretical fragmentation (HMDB, Chemspider)		Aromatic Heteropolycyclic Compounds	336013702	346351267	367517417	302076434	295139543	303331541	319176588	313442652	319138189	349387069	9823754	10450598	11745424	11928473	13327292	10520521	14264443	11630652	12495419	14150360	19667179	24978607	19668338	22672598	23897262	20361754	22922107	26002983	33592567	21760376	213057912	206578162	337918517	176930206	192416603	189213147	245821064	170440656
105	309.2057	9.72	Corchorifatty acid A	C18H28O4	308.1982	309.206	1.09	96.26	Insilico predicted spectra (METLIN); QI theoretical fragmentation (HMDB, Chemspider)		Lipids	993531653	1010087872	1013623846	961460779	954710670	936521957	956026560	946206737	942566449	967578927	208733448	218706500	214905268	194699414	223208187	206097259	223348545	198464981	234586786	231120310	170783865	232014099	204207334	227483113	247240778	248034820	243235691	202552957	239445217	209543845	741086230	706782112	734447212	611044601	601754349	637984751	700790474	593709680
106	309.2055	8.81	unknown									523087095	536292959	559709975	534915801	536424379	523035554	580787721	551856988	562855496	562701143	150901952	160984680	165868276	132191290	165012036	143053887	165002309	145188519	174669486	172942365	117265076	178753029	142334553	189249485	203142858	195205747	192425645	161752712	203012308	184944863	492195955	478462805	508452359	374514763	403865452	450114111	480899759	419722318
107	311.221	10.03	(9Z,11R,12S,13S,15Z)-12,13-Epoxy-11-hydroxy-9,15-octadecadienoic acid	C18H30O4	310.2139	311.2217	2.2	97.21	Insilico predicted spectra (METLIN); QI theoretical fragmentation (HMDB, Chemspider)		Lipids	507000523	504693060	508908537	469740472	473703638	446904691	518129939	499684314	509784788	492459780	485377189	476358547	474224742	406209614	459632994	418452599	420838729	416403871	416334871	434841901	264749703	367795752	321264262	330964343	368411003	361504251	341148458	289309545	352090124	290186554	421043679	419324031	449354082	363238908	408645961	395096520	430615355	382317653
108	311.1247	5.39	unknown									6390207	6647050	6223132	5970162	6748052	5592610	6721226	6692158	6318690	6734372	20827897	19581133	18071211	17825509	15642797	16241790	15228716	18862294	17821224	19148131	12873998	14883696	14668131	15314823	16582908	16383575	17593371	14374711	12203563	16051315	12873545	12334817	12992782	12759674	13238923	13848447	9642701	13385700
109	311.2575	11.2	Avocadene 1-acetate	C19H36O4	328.2608	311.2581	1.84	95.82	QI theoretical fragmentation (HMDB, Chemspider)		Lipids	31286359.45	33207427.82	31475288.15	31169590.43	31846881.04	29704603.11	30297211.81	29799461.15	30300915.34	31148849.32	8350258.545	8085708.819	7731856.171	6679035.964	9369908.553	7388361.896	8798050.557	7908079.855	9198591.923	7850234.949	5083393.887	7263661.75	6268062.105	7180726.481	7535604.761	7920774.315	6974696.718	6461578.27	9246446.845	6616479.406	33550500.48	35231289.6	22663706.71	27745995.93	31977584.09	30330109.42	33967549.58	27797862.95
110	313.2368	10.69	(�)-(E)-13-Hydroxy-10-oxo-11-octadecenoic acid	C18H32O4	312.2295	313.2373	1.71	93.75	QI theoretical fragmentation (HMDB, Chemspider)		Lipids	10414530	10788559	9554557	10229675	10767901	10048674	8628910	10502066	10467820	10041493	4608702	5609084	5374832	5464445	6055339	6225275	6986015	7005081	6300586	6916540	6569931	6165417	6866452	6686946	6912573	7477358	6547785	6047290	6450929	6209279	9568845	8012658	8872247	8715229	8861688	8204006	9061012	8547932
111	316.2842	10.4	Dehydrophytosphingosine	C18H37NO3	315.2768	316.2846	1.33	96.95	Insilico predicted spectra (METLIN); QI theoretical fragmentation (HMDB, Chemspider)		Lipids	278679001	287777649	285159362	233190643	234592474	224803797	195543378	191912014	192077808	255674585	489656211	440005232	461996810	353930197	468834382	471517947	550407048	494441450	572520722	575775507	284545339	344904473	350875127	304782696	345149830	349861168	381054286	285873631	300119385	353180082	322722086	336809433	136932492	275681425	298875685	333645325	304599139	291825330
112	314.1237	9.53	unknown									78422663	79698446	81431285	81228110	82661481	81214835	95563558	90843550	90746752	86723138	15373121	17200135	17322815	13226560	16498329	14282356	16537812	15462533	16450256	15453880	17625132	25172231	19310168	21136233	21800863	21132009	20185599	19415566	19358211	17306288	24445521	26894250	19848114	21221352	21420044	21579150	19699471	23043924
113	317.2105	10.14	Phytocassane D	C20H28O3	316.2033	317.2111	1.96	96.22	QI theoretical fragmentation (HMDB, Chemspider)	prenol lipids	Lipids	53222477	54585887	54118961	57904672	59732036	56189017	58104567	56563672	57508998	58027096	31942943	33291336	30819868	26397988	30620069	27540088	31819711	28648047	32840654	30657850	23566606	30832320	25402435	28671513	31013674	31978540	29897205	25185519	31170313	29716744	54576256	58560228	52332282	49249850	50871019	54902865	54777105	52256743
114	321.2054	7.99	Oryzalide B	C19H28O4	320.1982	321.206	1.98	96.3	QI theoretical fragmentation (HMDB, Chemspider)	prenol lipids	Lipids	615659054	615853990	634530073	560818494	574352311	575463266	607494400	581334915	586049426	616607714	55493984	57349126	61909070	50279573	60003050	52325842	54940229	53962655	51858604	57049147	80241386	106664358	92944502	99403513	100534071	91637442	93378306	82978304	104756013	75421131	623023298	623440471	623246520	529213608	573725413	587403387	605124752	535368988
115	321.167	7.42	unknown									32602213	31151483	31979445	31728461	33133417	31576899	32702749	31215816	32283446	31909070	27933792	27622356	26239653	22171287	27139374	23487458	26612255	21750506	28381399	25524937	11993059	18419196	15165254	19940900	20453486	20915730	20343555	17210890	20268725	19751662	43075950	44537509	45390223	34263331	37747915	43704664	41109531	40947758
116	321.2421	11.33	14,15-DiHETrE	C20H34O4	338.2452	321.2424	1	96.07	QI theoretical fragmentation (HMDB, Chemspider)	arachidonic acid metabolism	Lipids	76517499	74794363	68960060	77452068	71528969	75250259	72455474	83485243	78319362	76228571	48389688	64740280	61943277	68439701	72720115	75691331	86200411	81397445	84297142	85722731	82632235	73464212	80721631	80476327	77514849	84340741	79694707	76065635	83589317	82543179	71653486	61703398	73425515	57220287	66841343	67805638	64074390	60078555
117	322.2736	11.5	Alpha-Linolenoyl ethanolamide	C20H35NO2	321.2662	322.2741	1.41	95.99	High resolution MS/MS spectra (METLIN); QI theoretical fragmentation (HMDB, Chemspider)		Lipids	26218294	22587978	27497504	23208383	21863037	25816000	22329528	23441618	24455203	25767134	66011813	52803410	48222733	41700188	49479922	58843584	40027356	57226207	61077345	49768616	42533101	47133720	40425486	51550747	51301938	53546839	49266046	42425062	53521965	47498894	30820579	33760590	29870134	24295553	36096993	39636985	25259359	34155234
118	327.2162	8.81	2,3-Dinor-8-iso prostaglandin F2alpha	C18H30O5	326.2088	327.2166	1.22	96.13	High resolution MS/MS spectra (METLIN)	arachidonic acid metabolism	Lipids	177776491	181203151	190429849	178220449	178382846	172971117	191729885	183890131	185246841	186004036	57172789	58402802	60070154	48385810	60437542	51093913	60004802	51422991	63269351	62713717	42020942	63847378	50694717	66876313	72379012	68675412	68650994	58359029	72323156	65911178	179854080	173434584	181970103	135730816	145234724	160299145	172296937	147529107
119	325.2005	9.82	unkown									62185779	65108285	64070351	60388127	62623579	61478751	62078910	61631754	62390899	63366625	18975960	18294990	18223775	16550749	19158536	16488959	17752926	16021482	19510372	19635340	13836836	18757439	17150116	19400102	20991487	20206194	20202200	17888433	21940819	18257877	48086158	46830076	48044680	41027967	42670793	45497807	49078796	43317003
120	334.1548	6.6	Tryptophyl-Phenylalanine	C20H21N3O3	351.1577	334.155	0.61		High resolution MS/MS spectra (METLIN)	dipeptides	Peptides	5089486	5003105	5416393	5311527	5651908	5452226	5408121	5098568	5628557	6192529	14074862	14637044	15513206	14672727	13457933	13297288	12415051	12899000	13915928	15072130	9298946	11636770	8811262	13690180	12620885	12033862	13620402	11449379	12738536	10830717	6319530	6325006	9872810	5067507	6993573	8326078	4732418	5979176
121	328.2477	10.41	unknown									1429036047	1458426817	1436453375	1255101799	1287513536	1201321922	1408229832	1387768578	1399430325	1389506241	714271484	707791257	727747520	573192813	682920561	578507159	655575267	608802185	586041628	616425162	482549804	655732353	577862333	602190903	692882876	621238982	606747324	513211596	652926395	506077417	1176767766	1130258439	1189660785	1036387835	1074409111	988123520	1243648341	1037922128
122	335.2186	10.77	9,10-DiHODE	C18H32O4	312.2295	335.2193	2.03	95.41	QI theoretical fragmentation (HMDB, Chemspider)		Lipids	99657439	110378343	100128985	88615156	91544520	81772131	100680458	101617070	108217444	95372451	65807197	64170605	62909156	53172862	60499409	57824213	58408170	57301909	51188212	53595752	38738580	44752511	44909463	45510306	50418421	43553391	44972784	36184983	45762712	38373529	103860434	102311277	100027334	92877818	104677151	91390573	110038633	92113220
123	347.1825	9.52	Cibaric acid	C18H28O5	324.1931	347.1829	1.14	95.27	Insilico predicted spectra (METLIN); QI theoretical fragmentation (HMDB, Chemspider)		Lipids	40205164	42037234	40954978	38731288	40618889	38523800	42075736	41782862	42060620	40233369	25717647	25944269	25173582	20146348	23624410	19905947	22511478	18701658	21840150	21133481	11276971	16536258	14360299	16713474	17924695	17281877	17118118	13834100	17739549	15439185	35606448	36179362	34832315	29997284	32921501	32028472	35280859	32160587
124	335.2431	12.82	unknown									29894287	26401664	45448587	41182708	39223001	37737140	41031151	34977118	40712992	36738299	15214600	11722652	13884066	10343764	13434399	13538004	16744046	12252353	12681277	16435307	16799566	23142594	21337977	16042945	22417663	25126788	22091504	28161625	19981155	28317444	25922377	22823670	33167095	19529351	27622838	26439435	23836054	19755972
125	336.2528	9.63	unknown									28771896	28671046	30242599	28220280	28165551	27077055	29061655	28414174	28775444	29089213	5448496	5440417	5407531	4908808	5463276	4735080	5133627	5024450	5247813	5357105	5413605	7616259	6103910	7006202	7709476	7398613	7390453	6759062	7040055	6476510	51959216	52447635	53806757	42210263	46522350	48209671	49203094	41786077
126	339.2161	7.99	unknown									604509690	607368367	646644930	543305102	560840647	563705517	581988555	581655618	577955713	627301775	64596948	58478186	67158082	52411000	63570396	54447717	59170274	57656526	56285435	59848206	90793079	117690009	108322635	110460199	111962195	97682989	102329910	90516183	117467271	83486908	651800084	661073957	645736806	573134542	611334780	629243895	627087669	561442866
127	340.2116	6.6	unknown									740102	677151	723128	656838	723917	694871	756805	735318	736670	793579	251257	260609	207531	186143	231111	204721	200989	225606	248048	254393	19358719	27708698	22188553	25999805	27691010	26061565	25099617	23416712	26228043	23567191	35218068	38542929	40011380	29475996	34740364	35305229	34619665	34509108
128	342.1914	10.17	unknown									12579430	12453152	13414999	11462178	11686603	11172017	10789698	10360769	10560722	12042154	86372731	95805370	87793570	70224674	83324207	73667373	83993979	73395755	75788502	85773768	46313699	59607725	54495680	55640726	62740895	54718373	57612656	47015348	61457140	57092370	24453103	26903955	12837259	25194096	26003953	27912959	27570963	30572144
129	342.2119	5.1	unknown									52992474	53606286	56422939	51575798	56032935	53860627	58348912	56453693	56227353	55589472	34239629	36031812	38500080	30545988	33791619	29135159	30922985	29471560	31937956	31684091	16014856	23907963	19297014	22747168	25955594	23289650	21727056	19582354	24046004	20140337	42813093	45445812	45181718	34264927	37525590	42404063	39040377	39304907
130	346.2581	8.02	unknown									373001845	371345117	381510599	328245569	343430991	334354973	395207571	391384853	384429389	376992266	1197525236	1151636984	1178545005	1007300622	1146627400	1032484591	1025238711	1081205848	1068627735	1127036956	576936882	835749176	730601897	772816694	841133271	824846424	753250742	658072315	795187566	741752980	329701509	329599595	375180660	256178739	321089897	355389974	329466063	314321007
131	349.2368	8.54	Tetrahydrocortisol	C21H34O5	366.2401	349.2373	1.53	95.42	QI theoretical fragmentation (HMDB, Chemspider)	sterol lipids		39337645	40430139	41949175	33511302	33597518	34200373	31875382	31036379	30776053	36503084	4545541	5341579	5427129	4534847	4648281	4277670	4531630	4545126	4488983	4720156	11245690	13050861	10102773	11743044	9917653	9381131	8308664	10147751	12016097	9830774	62941876	62017624	67227220	63685174	71462523	60517375	81577343	55344858
132	351.2134	8.03	2,3-Dinor-8-iso prostaglandin F1alpha	C18H32O5	328.2244	351.2142	2.26		QI theoretical fragmentation (Chemspider)	arachidonic acid metabolism	Lipids	75737252	74137835	76098478	65151686	68492069	66383941	78181710	76544930	76040644	75114212	343297319	330163893	329372261	291770435	323255725	301689102	293948471	316197789	311998561	318505801	177367879	253346177	225447688	243822386	265774793	269520391	240550380	213044336	249492571	247199029	70512041	72581946	81651044	57343951	73642601	81369093	72748387	73034871
133	364.1865	3.93	Phe Pro Thr	C18H25N3O5	363.1789	364.1867	0.54	95.44	High resolution MS/MS spectra (METLIN); QI theoretical fragmentation (Chemspider)	tripeptides		30861020	32024900	32941604	27825564	28549035	28521224	25755104	24195304	24618441	28886929	62261068	63072714	64743916	54679871	60323970	53275869	52949756	54537648	58616479	58460830	22953398	34516848	28534176	35021545	39965184	38820356	37444995	31522170	34885371	35572634	38341889	38602406	41931403	30485215	35070107	35572299	37319235	40247738
134	266.1235	7.93	D-1-[(3-Carboxypropyl)amino]-1-deoxyfructose	C10H19NO7	265.1156	266.1234	0.12	95.19	QI theoretical fragmentation (HMDB, Chemspider)		Carbohydrates and Carbohydrate Conjugates	11666.11136	10329.39291	8473.657528	9422.746849	12390.96217	9930.526014	14040.56819	11337.21385	14429.93533	15319.79008	50	50	50	50	50	50	50	50	50	50	50	1325.56784	387.7213432	867.6136182	3042.332888	3565.810653	9926.01959	7708.330146	3159.394653	1374.12729	4954.018621	3439.760906	2329.853756	4623.418062	2892.483533	3006.834734	3035.392088	3849.696303
135	351.2137	7.95	unknown									73528552	71971337	73661871	63371692	66539172	64446780	76077445	74282369	73854530	72738826	339892986	327454126	326630239	289947755	320874500	299620350	291852623	314453233	309783224	316327148	176217564	251234612	223698447	241570764	263562146	267459829	238493662	211456957	247246196	245209769	68352163	70477449	79147325	55353000	71433467	78937669	70191161	71186633
136	355.211	6.14	unknown									54174449	55232309	54920021	60242798	61223826	61982016	61073793	55749882	57360359	57591357	10692422	11753838	11295537	9027747	10536086	9749775	10107653	10141684	10676986	9940688	11039416	16212061	12430351	15855583	16205772	16217073	14552863	12445132	14340701	12429394	68925224	68007951	69824647	55852190	54779326	65311425	59237303	59027196
137	367.2466	9.15	Cortolone	C21H34O5	366.2401	367.2479	3.54	90.58	Insilico predicted spectra (METLIN); QI theoretical fragmentation (HMDB, Chemspider)	sterol lipids	Lipids	7390624.606	6837042.101	7552261.995	6221897.706	6229136.552	6310881.924	7766957.918	7449741.136	7331948.016	7678530.04	2322713.453	1759456.896	2104314.846	1576653.715	2235430.952	1587332.739	1950359.33	1933625.781	1756844.779	1802341.577	2930367.039	3547569.942	4434433.788	3470673.445	3693343.549	3554904.667	3849911.885	3397683.292	4133670.227	2195611.263	9039551.105	9272493.679	11713889.58	6935558.02	8478072.854	8294212.288	12408133.02	11926991.02
138	367.1901	6.52	unknown									19408411	19304607	21180391	14396284	14722107	12557798	13990938	13515674	15133034	21532252	99885283	90743756	92956665	90040524	92279141	85331456	94248796	76155595	94630745	104470339	12262617	14640572	17327545	11874451	16239183	15822552	15654561	14410260	17176485	17725946	7099075	7631855	7554398	4233988	7079269	8068110	6763198	5875695
139	375.2234	1.58	Asp Lys Ile	C16H30N4O6	374.216	375.2238	1.1	94.97	High resolution MS/MS spectra (METLIN); QI theoretical fragmentation (Chemspider)	tripeptides		21323615	21117482	23904763	21415022	21941223	22229644	24099169	21650831	22917808	23306625	16822954	18734607	22773971	16697016	18475989	16290315	16404214	16953347	18295513	18805149	4194654	8568359	6525854	7776456	10080993	8618457	8617323	7219859	8501206	8943692	16944150	17395883	20689350	15265288	13854594	15940071	16706391	16941175
140	383.2425	8.19	Sarcostin	C21H34O6	382.235	383.2428	0.82		Insilico predicted spectra (METLIN)	sterol lipids		37111139	36723453	38703508	35311663	36790265	36732020	36239217	34437613	33622645	37650800	4937071	4937206	5154577	5301557	6064682	4908899	6185590	5390097	6732169	7060702	5845186	8496590	6098985	8279976	8558318	8206738	8835046	8566527	10885598	8166166	36639552	34728779	50199333	28809656	30163225	32229359	38790296	31331493
141	370.1863	10.81	unknown									14483238	15647896	14004455	16379049	15661109	13968196	17583158	18022806	18097174	15143991	38624131	40643008	36432763	29010686	36456890	33588962	36387905	33161693	37005961	35205211	30487647	32942958	29600476	31935629	32451630	34118371	31796016	27179862	32022764	31994691	20675701	23163897	12072364	20290798	20159155	19591098	20292085	22299184
142	396.273	7.52	Prostaglandin E2 ethanolamide	C22H37NO5	395.2666	396.2744	3.66	94.45	QI theoretical fragmentation (HMDB, Chemspider)		Lipids	171059.1292	271731.2028	178601.4288	113990.5018	213895.1783	116904.0957	190617.3587	109583.3324	140040.5728	250655.5311	11832.8168	12979.47926	39702.73621	29390.35252	55875.18084	52701.21388	31204.83592	51367.58255	32792.34147	81599.69836	22789.68566	15372.89338	44820.69097	38013.64524	18544.29975	29483.18912	35170.09892	76712.49048	62158.22034	25904.55982	165860.4684	124528.1224	98158.21788	106788.8811	63722.82991	135676.8542	118736.2668	75725.34084
143	465.2602	11.13	PG(16:1(9Z)/0:0)	C22H43O9P	482.2639	465.2612	2.11	94.71	High resolution MS/MS spectra (METLIN)			23698198	25711398	23867796	25574930	26020015	23901131	27793323	25974514	27935160	26131334	4964895	4711553	4595715	4178795	4867956	3523516	5283561	4003396	5052789	4142532	2918408	4073890	3413922	4461754	4459856	4662744	4304251	3863537	5898933	3998871	20575951	22396407	16276761	17264368	20555467	19223352	22314256	18020094
144	388.2539	4.25	unknown									4426856	9008098	8086443	5685375	4529474	7788830	8114385	6686899	7846556	10914591	9742000	8765990	9871108	6589639	10871737	9064439	6224238	7908230	10859697	10248390	33548251	44781195	37196550	41307269	42327935	47396377	41115062	43897341	43844294	42162592	45782213	45968383	59220435	43322412	45890153	45226094	44029599	51304999
145	467.1884	9.35	1-Isothiocyanato-8-(methylsulfinyl)octane	C10H19ONS2	233.0903	467.1889	1.04	97.39	QI theoretical fragmentation (Chemspider)	glucosinolates metabolism		638852765.3	664571296.4	707791332.2	642768523.9	648688442.4	647642953.9	685033654.4	667130830	682142598.6	690614445.6	2006125317	1937182068	1952879650	1688136099	1806553187	1597438800	1592338715	1735838020	1626432711	1768740890	1071830311	1334071452	1310366973	1289944732	1351330470	1344106547	1250439114	1142043600	1280950980	1162466069	1308359762	1330718334	1377450711	1127561707	1258095123	1383731098	1180020001	1226465617
146	397.1614	5.74	unknown									32673260	34690541	34851566	35601860	37130813	36455799	40592091	40005261	37910675	39965420	102994931	115147631	115278011	126360160	130381288	119796781	126106088	97876691	128997988	132817273	65953804	81357493	75810217	91148882	95746756	88534186	101249701	81762323	109310883	98698701	54445287	53197541	67754771	41321629	55484299	71654248	52370828	61155309
147	423.2349	8.18	unknown									32694564	31995918	32858925	30243937	31597908	31237469	30047099	27821291	27422133	30775449	12736135	12114038	11851754	12896247	13783407	11516441	14025441	11674877	14360354	14731008	11612105	15765015	12098317	15554241	16692251	15793747	17219559	16796236	19903234	16481057	37202571	34849546	46200423	31242263	31986360	33168296	38460054	32825029
148	427.172	5.96	unknown									39946928	40209985	43430983	43225429	44180138	41414031	49621247	47244548	47280077	47589021	107282890	116419661	114590867	116882387	133226296	124136420	131000485	113572606	150429359	142368279	64351110	81312060	75638090	85179573	89253621	95039060	92266694	83231359	101954244	95984961	87917453	87857101	81081982	63867867	79068591	82424853	80947496	78671713
149	432.2799	4.5	unknown									3809427	6645394	6630606	5048640	4105361	6612839	7246141	6124146	7111024	9207439	7649614	7631428	8450919	6216447	10011252	8852624	6105094	6994345	11114763	9108359	47776804	61857375	48839451	61214195	59386711	68868233	60043915	61437104	61604037	60763482	67607494	67776165	86520178	60881557	67481598	69351306	61901912	75472812
150	541.2609	7.79	Blumenol C O-[rhamnosyl-(1->6)-glucoside]	C25H42O11	518.2722	541.2619	1.91	97.12	QI theoretical fragmentation (HMDB, Chemspider)		Carbohydrates and Carbohydrate Conjugates	310624209	311662585	308831267	285679516	293206235	285228626	340326398	326655854	325353211	314701228	129418874	128717757	137230792	102003402	122474706	108474075	114751206	112817972	96423994	104794085	122703735	153778277	135439417	150683519	153834426	136772329	132910677	111214941	147941969	102149365	286807357	280537888	285299158	273332530	265477452	261363249	300321498	262885867
151	557.2561	6.14	3-Hydroxy-beta-ionol 3-[glucosyl-(1->6)-glucoside]	C25H42O12	534.2671	557.2568	1.34	96.2	QI theoretical fragmentation (HMDB, Chemspider)		Lipids	57740183	55826848	54928718	57010292	59540834	58835252	65191780	61683107	63049567	60132936	18182391	19914283	18511581	17087921	19753786	18974862	18055407	16890374	21143178	18442796	13396114	16172362	14428589	16286191	15745747	15559037	16373720	12221629	14298190	14380812	43064358	43456524	38922271	34176656	37261115	37563366	39848807	33515182
152	478.2295	4.18	unknown									5386779	5601172	5904219	4732029	4491985	4624445	4964791	4544294	4819404	5312659	15862007	14088143	14492936	13175002	13852444	11918509	11454705	12697504	13851019	16111885	10603235	15694761	14221644	15667004	16075128	14056061	15236223	15095195	17359843	15906173	12356985	11836911	15822941	10009795	11273697	12922525	10636477	13699465
153	501.2688	7.98	unknown									400811276	400710750	418568060	370222668	384404775	375457867	415805581	403500296	405861701	407552075	35436217	34387951	37287934	30475476	36564326	31175094	33945868	32599078	31057324	34245423	51950764	67568873	59867842	63423816	64499135	57806000	59244715	51265332	65641223	45417578	428770574	429161468	423824342	353217930	386691892	393882374	406181431	353061839
154	507.2713	10.71	unknown									14017119	14390530	14430885	17866427	18120864	16712511	20223083	19380670	20657849	17319143	39124061	44565712	41038218	34326377	39969840	31780953	45615458	38903586	42663939	38697836	17312364	25543423	23176241	25784279	28759884	26234857	26554404	24079142	32333442	23218917	31857983	37324445	29040335	22537254	35508569	37005186	36445992	32118000
155	516.3014	4.65	unknown									222189	236353	243386	185145	160744	218023	187693	183005	203089	204076	877906	772388	868075	602689	640824	553908	472850	653984	605168	673327	42321177	59606404	45412178	59457535	57158082	62851500	55172835	52266689	58424318	49704098	53887150	53810192	66381198	50659017	50910119	55374371	47855918	60987136
156	523.251	8.24	unknown									206127036	211105844	210708512	186439537	217215592	209654589	224015775	226895445	219351175	220498013	33827211	26760791	27545020	22641847	29225026	26098162	28044973	22243529	27285393	23882849	39602195	50424588	41930436	49116948	53658323	47130888	48311719	43005594	49853427	38104225	184316205	194412848	184263838	176573161	186635653	185387809	179149232	157139289
157	529.3	9.24	unknown									19968610	20223028	20252823	17379378	17646400	17995614	18570797	18196785	18762528	20192868	3592767	2851595	3364544	2604033	3425571	2636088	3236983	3055748	3465127	3110342	5505009	6858190	8549780	6433339	6677163	7039307	7509988	6924549	8244470	4870501	34199104	32307892	34244862	21853397	26774414	31074273	38478429	34726406
158	532.3474	11.1	unknown									28837692	31963690	30753921	34382500	33651716	31321662	35442644	33244047	35768456	36473989	99185700	95508936	111518493	80312435	97941074	88228005	96539909	104272686	105542565	95321623	48334148	70383947	66074987	73644446	76210740	81067240	77775522	62097453	93614369	71754539	43574350	48081214	46282212	29309470	45773018	57692581	48752418	51388341
159	536.3063	7.79	unknown									371652481	375358205	393178393	346345268	357506752	345089603	452110407	427726116	423833560	402407545	92795288	96664210	108831852	74476805	93998153	78352219	85335364	83346625	67416725	78005211	108601023	144669782	124340656	135274049	138655771	115583237	112668656	91719563	131066807	78369647	399178597	381993256	404563523	360068091	349950523	346198315	418828756	344238071
160	569.2915	9.12	Leukotriene F4	C28H44N2O8S	568.2813	569.2891	4.19		QI theoretical fragmentation (Chemspider)	arachidonic acid metabolism	Lipids	39496257	39937900	39446305	33365565	34285119	33496298	40527835	39219551	39513193	38824735	25930273	20385180	23558252	16182202	22867373	16945902	20530279	20277993	19019472	18141164	21692766	26592086	32843037	25740848	27702670	25381321	28086402	23472288	28889298	15678375	54575677	50653301	53419868	39391046	44322766	44428470	59435103	64341925
161	613.4092	11.32	Melilotoside A	C35H58O7	590.4177	613.4075	2.81	99	QI theoretical fragmentation (HMDB, Chemspider)	prenol lipids	Lipids	70345054	75011734	69676560	64283448	66662833	58652200	57812966	54202637	55735128	69619771	2859342	2684469	2504933	1842969	2418569	2108264	2659731	1912055	2896883	2414733	2378217	3422026	3254654	3901113	3818114	4013668	4112779	3469344	5280304	3817479	59723370	67475986	31980974	49760468	63920256	50447462	69881590	54181303
162	560.2333	7.16	unknown									12525423	12155081	13276805	11541135	12245973	12137381	12797301	12641199	12586285	12113510	30295077	30456899	32537597	24117168	28521245	23402780	27029173	24895674	27418143	27304361	16120694	22877105	17893743	22366143	22585908	21279912	20570933	17783793	22015910	17979430	18106911	18447342	20377340	14376054	16394419	17796505	16623078	15609439
163	575.2514	8.7	unknown									29571589	31472328	31618729	27216774	27865100	27501261	27834264	27111904	28014165	29732254	10186657	10338962	11138906	9416762	10924319	9666834	11777846	10040044	11495321	11543582	14002519	19555422	16379140	18649866	20857324	19815943	20009551	19793977	20669221	17872838	59868179	62104920	63292743	45544331	54970737	56507784	58894836	53213403
164	596.3093	10.57	unknown									14694389	15654245	15520807	16205372	15747977	15191923	19027349	17961618	17352081	17413624	107116106	114436125	110458077	104926670	129368951	106772938	137068883	94486624	128436244	131256767	74451992	101733365	98089667	94906031	105835050	110259005	110669467	109317533	139814604	122465851	41492315	48378009	43853827	29954034	49604510	57174306	49756952	51466206
165	692.4052	5.35	unknown									148050	150274	218913	114309	114384	64538	122115	137319	70401	95982	50	50	50	50	50	50	50	50	50	50	74535384	111794457	78497693	110076924	108065670	109521104	98467288	94854644	102216362	88224935	102193382	100782113	127329423	98397975	89375743	102135062	93853503	110572322
166	703.3146	7.44	unknown									20275747	19872638	19969622	16271837	16932716	16283096	19341923	18497646	18657554	18692046	10974258	11574703	11699600	8784010	10496899	8970430	10105455	8427718	8596032	9393712	7607574	12200226	8708963	11169785	11418689	10506607	9795099	8488904	11244201	9084126	19556227	19671280	20280555	20727107	19177326	17494422	22516352	16261218
167	775.462	11.32	unknown									20672907	21731671	20857467	19193478	19395320	17134070	17735444	16695153	16701913	20340316	786188	769959	758015	497650	642934	526573	762012	568984	821905	664997	708047	1057144	958382	1180466	1183683	1168483	1324830	1000222	1416445	1142316	18516205	20569540	10220953	15179205	18430343	14910143	19998820	16081588
168	792.4882	11.31	unknown									176043032	185766467	169947898	161258442	166529485	144794226	149894588	141374108	144858538	169242487	9381450	9158917	8358165	6090950	7978466	6661733	8181665	6735550	9219050	7333302	7771714	11055876	9921350	12089226	11678284	12827627	12530529	10764430	15418452	11239268	185398244	205415601	98726903	155087682	185030415	149595637	191904455	156411804
169	178.0353	5.45	Sulforaphane	C6H11NOS2	177.0277	178.0355	1.25		High resolution MS/MS spectra (METLIN)	glucosinolates metabolism	Aliphatic Acyclic Compounds	79095325.11	78012062.37	73289607.03	77750948.38	83052711.17	80012396.49	80518800.6	82849169.91	81688148.56	78475271.55	41065326.86	44901937.01	41646430.8	43502367	41412305.47	41807994.58	42307195.47	41298847.87	41748273.05	39673275.85	37904111.85	37843036.32	40315478.14	39175322.92	40926623.89	40481309.15	39469084.16	36736110.28	41490464.49	37942221.51	18948075.07	18764057.15	19433254.3	16498122.74	16865211.17	22145647.33	16752245.31	21068278.6
170	206.0668	7.48	1-Isothiocyanato-6-(methylsulfinyl)hexane	C8H15NOS2	205.059	206.0668	0		Insilico predicted spectra (METLIN)	glucosinolates metabolism	Aliphatic Acyclic Compounds	6499799.304	6430142.897	6156375.474	6225367.207	6450322.714	6340780.419	6523451.991	6933037.898	6707924.181	6413404.423	5552298.203	5785208.274	5539239.384	5160863.707	5287844.897	4904835.771	5304587.715	5144542.167	4850100.704	4894818.844	3869802.098	4408122.585	4468461.865	4255842.392	4530182.765	4308459.296	4197888.179	3912285.55	4272984.344	3992542.905	3716377.384	3762170.875	3751685.204	3340831.721	3544857.444	3903742.988	3488510.85	3783845.748
171	220.0824	8.47	1-Isothiocyanato-7-(methylsulfinyl)heptane	C9H17NOS2	219.0746	220.0824	0		Insilico predicted spectra (METLIN)	glucosinolates metabolism	Aliphatic Acyclic Compounds	33718886.18	32589656.14	31955349.79	33105432.6	33279204.25	32264228.84	34331679.14	34105943.96	34294168.25	32360036.86	40818040.09	45084002.92	41678267.6	40434137.73	39189066.98	37147125.25	39036395.33	38995647.25	36092104.97	37075166.03	30866160.3	32952159.08	34291952.44	32618973.22	32591862.08	31470567.68	31416082.83	29325583.59	30650513.36	30105961.22	28956400.36	29617593.16	28302811.57	27863584.72	28105771.37	29194669.07	28696719.64	29038169.48
172	388.0735	4.37	Glucobrassicanapin	C12H21NO9S2	387.0652	388.073	1.16		Insilico predicted spectra (METLIN)	glucosinolates metabolism		647.8127908	69.63353047	327.616008	290.2886945	519.6980627	213.0681166	303.2593215	196.5159599	140.3699461	543.0187696	237.0024571	104.266128	50	79.03920757	84.02932945	50	50	50	50	50	99.19817055	50	69.03036889	50	80.19202481	139.8497728	71.05287889	169.2603842	76.36387379	198.1726377	4562.125982	3701.950372	3939.413032	3876.52053	4126.988923	3775.251152	3766.680592	3690.907382
173	369.1113	4.27	Indolylmethyl-desulfoglucosinolate	C16H20N2O6S	368.1037	369.1115	0.5		Insilico predicted spectra (METLIN)	tryptophan metabolism		2925.472127	2861.808979	3255.422146	3116.607179	3183.184588	3064.675635	3357.531182	3060.680545	3273.858479	3112.364637	7906.966313	7062.258414	6545.807629	4815.982299	5472.160939	4409.896283	5265.554646	4619.229358	5223.270562	4884.132231	6838.46551	8271.510257	6993.75106	7311.769518	8230.471332	7728.7058	7156.721178	6324.879688	7054.889009	6445.94113	37542.53463	37060.24799	36661.64228	31775.64991	31858.39217	33701.36668	33601.70691	30776.10685
174	478.123	6.6	8-Methylthiooctyl glucosinolate	C16H31NO9S3	477.1155	478.1234	0.77	98.57	Insilico predicted spectra (METLIN); QI theoretical fragmentation (Chemspider)	glucosinolates metabolism		116.1487288	50	119.0130943	50	50	147.6261949	50	411.5066592	130.8855058	116.2312624	81223.50085	47125.53904	57724.72171	38399.12339	44580.30229	34653.14613	38228.42329	42551.49578	32660.461	26254.84821	28208.04881	38846.52633	30594.42824	33993.42214	28028.31568	28157.23262	24057.05071	16212.00204	19510.47005	14769.47908	6650.531993	9068.9236	9413.300493	7480.627841	5308.707496	7774.656187	4740.77434	8046.533212
[truncated: 42 more columns]
